# Supplementary material for: GIBA: a clustering tool for detecting protein complexes
Source: BMC Bioinformatics. 2009 Jun 16;10(Suppl 6):S11. doi: 10.1186/1471-2105-10-S6-S11 (PMC2697634; doi:10.1186/1471-2105-10-S6-S11)
Supplement: Additional file 2 — Summary of experimental results. The percentage of successful predictions is shown in the first column; the absolute number of valid predicted complexes is shown in the second column as well as the total number of predicted complexes. The mean score of the valid predicted complexes is shown in the third column. The last three columns present the Sensitivity (Sn), the Positive Predictive Value (PPV) and the geometric Accuracy (Acc_g) respectively. [file 1471-2105-10-S6-S11-S2.xls]

## Sheet: Sheet1
Algorithms	Percentage of successful prediction	Absolute number of predictions	Mean Score of valid predicted complexes	Sn	PPV	Acc_g
Tong dataset
SideS	16.67%	4/24	0.317	89.08%	42.02%	61.18%
Mcode	10.81%	4/37	0.517	78.37%	41.89%	57.30%
HCS	13.64%	3/22	0.311	89.68%	40.48%	60.25%
RNSC	17.65%	3/17	0.432	90.00%	50.00%	67.08%
GIBA (MCL)	20.00%	4/20	0.620	98.30%	45.76%	67.07%
GIBA (RNSC)	23.53%	4/17	0.672	96.61%	54.24%	72.39%
Krogan dataset
SideS	46.15%	36/78	0.519	84.29%	56.94%	70.61%
Mcode	31.94%	23/72	0.614	87.00%	70.00%	78.04%
HCS	44.44%	32/72	0.578	88.40%	56.46%	72.43%
RNSC	42.86%	33/77	0.590	90.28%	58.33%	74.31%
GIBA (MCL)	54.84%	17/31	0.665	98.40%	63.30%	78.92%
GIBA (RNSC)	61.54%	16/26	0.666	96.92%	65.64%	79.76%
Gavin_2002 dataset
SideS	51.16%	22/43	0.440	78.57%	57.14%	67.01%
Mcode	35.00%	7/20	0.478	95.08%	50.00%	68.95%
HCS	55.56%	20/36	0.423	89.30%	57.93%	71.93%
RNSC	61.70%	29/47	0.512	85.71%	59.52%	71.43%
GIBA (MCL)	62.96%	17/27	0.539	95.24%	55.78%	72.89%
GIBA (RNSC)	62.96%	17/27	0.585	95.09%	55.21%	72.46%
Gavin_2006 dataset
SideS	37.76%	37/98	0.545	74.86%	57.73%	65.74%
Mcode	50.00%	31/62	0.543	73.44%	51.65%	61.59%
HCS	46.84%	37/79	0.528	81.42%	54.41%	66.56%
RNSC	50.62%	41/81	0.566	74.26%	81.19%	77.65%
GIBA (MCL)	55.17%	16/29	0.678	95.27%	63.51%	77.79%
GIBA (RNSC)	53.33%	16/30	0.656	94.34%	59.75%	75.08%
DIP dataset
SideS	46.07%	41/89	0.478	75.84%	53.56%	63.73%
Mcode	31.82%	21/66	0.515	71.71%	41.47%	54.53%
HCS	47.95%	35/73	0.504	80.34%	50.57%	63.74%
RNSC	47.54%	29/61	0.553	69.23%	92.31%	79.94%
GIBA (MCL)	58.33%	7/12	0.747	100.00%	72.60%	85.21%
GIBA (RNSC)	66.67%	8/12	0.676	100.00%	50.47%	71.04%
MIPS dataset
SideS	42.65%	29/68	0.597	80.11%	49.05%	62.68%
Mcode	43.10%	25/58	0.506	82.47%	44.66%	60.69%
HCS	45.00%	27/60	0.666	83.99%	47.75%	63.33%
RNSC	42.62%	26/61	0.661	86.36%	54.55%	68.63%
GIBA (MCL)	62.50%	20/32	0.657	100.00%	71.77%	84.72%
GIBA (RNSC)	100.00%	4/4	0.698	100.00%	83.33%	91.29%
